# Supplementary material for: Link Protein 1 Is Involved in the Activity-Dependent Modulation of Perineuronal Nets in the Spinal Cord
Source: Int J Mol Sci. 2024 Apr 12;25(8):4267. doi: 10.3390/ijms25084267 (PMC11050079; doi:10.3390/ijms25084267)
Supplement: Supplementary file 1 [file ijms-25-04267-s001.zip]

Archive with 1 entries (1 files):
- ijms-2948649-supplementary.pdf
